# Supplementary material for: Predicting human body composition using a modified adaptive genetic algorithm with a novel selection operator
Source: PLoS One. 2020 Jul 16;15(7):e0235735. doi: 10.1371/journal.pone.0235735 (PMC7365447; doi:10.1371/journal.pone.0235735)
Supplement: S1 File — (XLSX) [file pone.0235735.s001.xlsx]

## Sheet: Sheet1
1. Gender	2. Age	3. Weight(cm)	4. Height(kg)	5. R1(Ω)	6. R2(Ω)	7. R3(Ω)	8. R4(Ω)	9. R5(Ω)	10. R6(Ω)	11. R7(Ω)	12. R8(Ω)	13. PBF (%)
M	28	82	175	253.9	20.1	264.7	21	21.7	26.1	212.5	212	27.8
F	51	68.6	154	277.5	22.9	293.2	23.5	23.9	29.4	205.4	200.8	39.1
M	23	109.5	182	235.3	20.4	250.9	20.7	21.3	25.9	166.8	164.9	35.1
M	48	80.9	171	225.3	21.6	236.1	22	22.6	28.1	175.9	174.9	28
M	23	49.3	158	370.5	22.4	362.1	22.7	23.5	29.3	257.4	262.9	27.8
F	74	54.9	150.5	327.9	23.1	336.5	23.5	24.2	26.3	264.8	274.6	37.7
F	26	59.2	163	405.3	20.8	390.8	21.2	21.9	27.7	235.8	238.2	31.4
M	23	109.5	182	232.1	21.9	247.1	22.3	23	28.7	166	167.6	34.6
F	22	50.4	162.5	362.8	22.7	376.9	23.1	24.2	27.1	263	258.5	24.5
M	28	58.5	180	307.3	24.5	312.3	25.4	26.4	32.3	261.8	255.7	12.6
M	52	92.4	180	240.3	20.6	236.7	21.2	21.9	27.6	179.9	190.6	26.2
F	40	65	160	327.6	21.9	332.7	22.4	23.5	24.5	241.5	236.9	35.7
F	34	42.8	155	340.9	21.1	356	21.9	22.2	29.5	216.4	220.5	18.3
M	59	71	169	241.8	21.5	242.6	22.1	22.6	27.8	210.5	209.4	23.6
F	57	65	153	264.4	22.2	266.3	22.6	23.5	29.4	219.3	222.3	37.3
M	50	89	172	248.6	21.5	246	23.5	20.4	27.4	199.2	207.5	34.4
F	84	63.8	151.5	276.4	23.2	291.2	23.8	25.4	33.2	194.1	199.9	38.4
F	49	65	159.5	291.1	22.3	295.5	22.8	23.6	30.1	219.3	217.2	35.3
M	61	79.3	169	265.1	21.9	286.4	22.4	22.2	28.3	211.6	206.3	34.3
M	55	65.2	163	279.2	21.3	296.4	23.1	23.7	30.4	241.5	243.3	30.5
F	45	49.7	152.5	367.7	21.5	377.1	22.1	21.9	25.8	261.5	267.7	32.3
F	45	72.8	157.5	318.5	25.9	308.6	28.8	30.4	36.4	198.9	197.8	42.7
F	55	56.8	162.5	323.1	22.3	343.3	23.8	24.7	31.2	267.1	269.5	29.7
F	55	56.7	162.5	318	20.6	340.8	21.3	20.9	25.4	266.8	267.3	29.3
F	55	64.6	163.5	303.1	23.6	298.1	24.3	24.8	31.1	227.9	221.7	34.1
F	42	61	156.5	339.7	22	340.8	22.7	23.6	28.6	246.9	256.2	39.1
M	58	88.7	178	245.5	20.5	244.7	21	21.7	26.6	199.1	196.9	26.2
F	72	64	160	296.4	20.6	311.5	21.4	22	25.7	263.5	259.1	37.1
F	60	59.5	162	307	23.4	297.6	23.9	24.4	30.5	261.9	217.7	31.1
M	49	76.8	164	263.6	21.6	277.3	22.6	22.3	28	205.2	213.5	34.2
F	56	57.3	159.5	324.8	22.5	334.6	23.4	24.1	29.5	235.5	234.8	32.9
F	45	40.7	150	393.8	24.6	384.7	25.1	25.8	32.1	287.4	280	23.6
M	46	72.7	169.5	236.6	19.9	254.8	20.4	21.1	26.7	200.1	207.7	23.4
F	45	59.6	159	334.1	22.2	329.3	24.6	25.9	30	221.3	213.8	33.1
M	25	71.9	176	290	19.9	270.8	22.3	20.4	26.6	209.5	204.6	17.3
M	50	88.9	173	276.2	21.7	267.9	22.2	23	29.1	201.5	203.8	36.3
F	15.5	51.1	163	378.5	20.9	390.9	21.3	22.2	28.3	229.1	226.1	22.3
F	51	56.9	161	341.1	23.6	340.6	25	27.2	34.4	230.1	227.7	29.6
M	53	85.2	176.5	260.8	22	277.8	22.5	23.6	30	235.2	236.3	32.3
F	49	68.8	161	301.5	24.3	301.3	24.8	25.7	34.8	220.8	221	36.6
M	58	73.8	165.5	206.5	20.3	223.3	21.1	21.8	26.7	194.5	191.3	24.3
M	53	75	164	221.2	26.1	213.4	26.7	27.4	37.1	178.1	185.6	24.7
F	40	55	158.5	321.5	21.3	336	21.5	22.6	28.9	238.6	235.1	28.4
M	46	89	180.5	238.4	28.3	248	28.7	30.6	37.9	184.2	190.4	27
M	43	103.7	171	201.5	19.5	206.4	20.3	21.2	26.7	158.7	161.7	35.9
F	70	67.7	168	321.6	24.5	319.6	25.4	26	32.3	297	293.4	36.7
M	40	91.1	175	211.9	19.7	222	20.4	21.1	26.5	163	165.2	28.2
M	36	69.9	168.5	247.7	23.3	253.8	24	24.5	30.4	210.2	212.2	22.1
M	46	88.3	166	221.5	20.4	220.4	21	19.5	26.1	183.7	184	35.9
M	45	87.5	181	230.6	25.4	226.1	25.9	26.4	34.2	182	184.2	20.7
M	67	84.8	174.5	218.7	22.4	223.6	22.9	23.4	30	191.5	187.2	28.9
M	33	89.1	175	239.2	20.9	249.8	21.5	20.9	26.2	189.5	190.9	27.5
M	40	82.1	170	252.5	22.4	254	23.1	24	29.7	204.1	210	32.7
M	51	76.3	176	267.2	21.6	278.7	22.2	22.7	27.8	218.9	220.8	27.3
M	49	74.2	168	259	26.6	268.9	27	27.6	35	180.5	185.5	29.9
M	52	78.4	170	255.1	21.3	268	21.8	22.1	27.8	213.7	216.8	32.7
F	36	49.4	153	333.3	25.5	348.4	26	26.3	34.2	219.2	222	28.8
M	44	72.2	173	281.2	31.9	292.7	32.3	33.1	40.2	225.8	228.8	30.7
M	51	76.4	166	245.7	29.6	251.6	30.3	31	35.7	190.5	189.7	32.8
F	52	50.2	158	345.5	28.4	336.1	28.9	29.7	36.2	288.9	283.6	29.2
M	51	63.5	168	255.3	26.1	259.1	26.7	27.5	32.1	304.4	206	27.6
M	50	80.8	174	306.6	24.6	314.8	25	25.4	31.2	233.5	241.8	35.3
F	50	55.3	160	329.9	32.2	317.6	32.6	33.1	38.9	253.3	252.9	25.6
M	28	58.5	180	312.5	25.9	322.2	26.5	27.3	34.2	259.6	252.4	13.8
F	52	57.4	158	370.3	26.3	383.9	26.9	27.8	35	272.8	268.7	38.4
M	75	64.9	159	260.2	20.4	278.7	20.9	20.7	26.3	195.6	184.8	31.8
F	54	46.1	151.5	407.1	27.3	417.4	28.5	29.9	36.7	273.2	261.7	34.8
F	60	70.7	156	293	23.3	314.5	24.6	23.8	29.7	210.9	209.7	42.3
M	50	70	164.5	268.2	22.1	285	22.8	23.5	29.3	202.8	209.5	32.4
F	52	69.4	167	340	21.1	347.6	21.7	22.3	28.4	250.6	239	35
F	49	52	161	378.4	30.1	384.4	30.8	31.4	40.5	265.8	271.2	31.5
M	51	67.7	174.5	294.7	22.4	307.9	22.9	21	26.8	205.1	204	20.4
M	56	69.2	168	248.4	21.3	257	21.9	22.3	28.1	202.8	197.6	24.9
M	51	79.6	168	239.7	21.6	247.7	22.3	23.9	29.1	189.9	189	32.8
F	56	58	157	310	26.3	317	26.9	27.3	33.2	250.1	242.8	34
F	48	70.6	163	327.3	24	332.4	24.7	25.1	31.1	239.4	246.5	38.6
F	38	63.8	160	304.8	22	305.4	22.5	22.9	28.4	223.8	216.7	33.4
M	58	78.4	175	221.5	21.3	225.8	21.8	22.6	28.8	183.6	182.1	20.2
F	45	52.9	149	311.8	26.3	309.8	26.8	27.3	39.9	222.9	227.4	34.1
M	48	66.6	169	245.4	25.4	257.2	23.9	24.6	30.2	230	228.1	20.9
M	52	67.9	168	232.8	21.9	240.7	22.5	23.1	30.3	201.3	217.8	17.3
F	51	68.3	162	307.4	20	306.3	20.7	21.3	27.2	193.7	188.8	33.9
M	70	67	169	230.9	21.1	241.9	21.7	22.3	28.1	168.9	184.2	18.7
F	17	75.6	168	335.3	30.2	350.7	30.7	32.2	39.1	224.8	234.4	36.7
M	40	71.1	167	239	26.6	239.8	27.1	27.7	33.4	193.3	191.4	24.1
M	50	54	159	302.2	25.4	315.4	25.9	26.7	32.8	234.1	237.7	25
M	51	79.2	180	257.9	23.9	257.7	24.5	24.2	30.2	200.9	198.2	24.3
F	60	78.9	165	301.6	23.3	309.1	23.8	25.4	31.2	241.4	244.6	41.9
M	60	73	163	229.9	24.6	238.6	25.1	25.5	29.9	185.9	189.8	30.7
F	33	50	156	322	25.3	327.5	25.9	26.7	32.1	241.9	243.1	24.7
M	57	78.4	170	226.8	19.6	240.2	20.3	20.1	25.7	143	153.4	27.1
M	55	65	169	273.2	26.3	277.7	26.8	27.2	33.3	227	232.4	22.8
F	26	47	165	450.5	30.1	463.5	30.7	30.4	36.2	291.6	290.3	24.1
F	47	67	158	334.6	22.3	346.1	22.9	22.5	28.2	207.3	206.5	39.4
F	52	64.7	160	361.3	26.5	377.1	27.1	27.8	34.6	266.5	256.7	40.7
F	54	70.5	168	290	28.1	296	28.7	29.1	35.2	208.6	203.3	30.2
F	29	79.3	163	278.9	26.4	278.5	26.9	27.3	33.5	200.1	184.2	40.6
F	27	58	155	324.7	21.8	329.5	22.4	23.1	30.2	208	200	28.9
M	49	67.4	170	265.4	23.2	264.1	23.7	24.2	31.2	204.9	208.3	23.6
F	35	48.9	158	356.2	21.3	354.3	21.9	22.5	27.3	272.4	265.2	25.1
F	29	59.6	160	309.6	24.6	328.6	25.2	25.9	30.1	235.7	225.2	29.6
F	28	57.3	170	412.1	34.2	426.3	34.9	35.3	41.2	265.3	255.2	31.1
M	57	82.6	177.5	246.9	23.2	240.9	23.7	25.6	33.5	195.2	199.3	25.7
M	57	73.3	172.5	246.5	21.4	252.1	22.4	22.7	28.3	195.1	196.1	27
F	26	48.3	156	413.2	23.4	395.6	23.9	24.5	31	283.5	281.8	30
M	59	77.2	176	244.8	22.2	260.4	22.5	22.8	29.1	192.7	190.7	22.8
F	35	50.6	160	357.8	27.9	383.9	28	28.4	33.2	257.7	252.4	27.2
M	44	121.4	190	227.8	20	230.7	20.5	21.1	27.2	162.1	170.6	32.6
M	52	70.8	171	254.6	25.6	261.5	26.4	27.5	34.2	194	210.6	25
M	42	62.7	168	294.6	25.7	288.8	26.3	27	27.3	224.9	233.6	23.6
F	45	56.9	160	311.9	23.6	311.8	24.5	25	24.8	250.7	257.3	26.6
M	49	62.3	178	319.2	24.3	335.4	24.9	25.5	31.4	215.5	217.9	16.9
M	52	62.8	170	301.4	25.5	331.2	26	25.6	29.4	225.4	225.1	24
F	48	65.1	156	280.3	22.4	290.6	23.2	22.9	28.3	217.1	224.9	37.6
M	9	74.9	168	263.7	23.1	256.4	23.7	24.3	27.8	206.2	212.6	29.7
M	48	74.8	168	259.7	27.6	251.5	27.8	28.1	33.9	205.6	210.8	29.5
M	38	77.5	165	215.6	19.8	230.9	20.6	20.4	25.4	190.9	189.2	28.4
M	53	70.6	168	242.2	19.6	248.3	21.3	20.7	26.6	201.1	200.2	23.5
M	59	74.3	173.5	252.9	27.3	234	27.9	28.3	34.2	189.4	184.6	19.9
F	59	70.3	162	330.2	25.6	335.5	26.1	26.8	32.1	216.1	219.8	42.3
F	52	58.9	165	326.4	30.1	337.1	30.8	30.5	36.6	278.3	280.9	31.7
M	46	101.2	172	228.5	23.6	226.5	24.3	24.8	30.8	196.3	200.8	41
F	56	60.7	160	338	33.5	335.2	34	34.3	41.3	236.5	234.9	35.1
F	46	79	165	279.1	26.1	267.5	26.6	27.1	32.5	211.7	196.3	36.9
F	39	48.9	153.5	340.6	24.3	337.7	24.8	24.5	29.3	241	240.2	27.5
F	51	61.9	156.5	317.4	27.8	324.2	28.3	28.9	33.8	247.9	245.2	35.3
M	45	87.8	180	235.7	20.3	237	20.9	21.3	26.4	221.2	215.6	22.9
M	40	70	168.5	271.1	26.5	289.2	27	26.8	32.5	222.3	223.5	28.7
M	60	84	174	241.8	25.1	247.7	25.7	26.3	31.9	200.6	197.9	31.9
F	45	57.6	153	276.4	26.4	289.8	26.9	27.3	34.2	202.9	207	31.9
M	55	76	170	240.7	23.3	255.1	23.9	24.1	29.8	199.2	208.5	28.4
F	47	75.4	165	262.9	23.3	277.5	22.9	24.1	28.9	200.9	205.4	32.4
M	58	60.7	162	246.8	24.5	251.4	25.1	25.5	31.5	213	206.4	25.6
F	42	55.8	152	282.8	26.6	291.5	27.4	28	33.4	216.2	212.7	31.4
M	44	84.5	176	217.9	23.3	226.8	23.9	24.3	32.1	176.7	182.9	21.6
M	80	86.5	175.5	219.9	22.5	228.6	23.1	22.6	28.8	169.3	183	26.2
M	50	85.1	180.5	243.9	24.5	243.9	25.9	24	31.2	194.6	197.3	22.7
M	48	63.7	168	281.1	24.6	257	25.1	25.6	34.2	231.7	238.8	23.4
M	35	74.3	166	262	21.3	270.4	21.9	22.1	27.9	235	242.1	31
F	49	61.8	159	297.5	25.6	311.3	25.5	26.1	33.1	212	220.8	32.6
M	51	88.7	172	221.5	19.8	222.1	20.4	21	27.9	181.7	183	29.6
M	57	75	163	235.4	20.6	244.9	21.2	21.5	28	192.6	192.7	32.2
F	50	61	161	343.2	24.6	341.1	25.3	25.9	30.3	231.8	228	34.7
F	22	48.9	162.5	393.6	28.3	393.6	29	28.9	38.3	263.3	262.4	25.5
F	24	48.6	156	389.3	30.5	380.8	30.9	31.4	40.1	268.6	271.2	30.5
M	48	65.5	174	281.4	23.6	288.9	24	24.4	31.7	225.7	230.7	20.8
M	26	69.4	183	262.5	20.9	259.6	21.3	21.1	26.5	206	216.2	7
M	26	69.3	183	267.5	22.2	264.6	21.9	22.4	27	206.5	216.9	7.9
M	26	68.9	183	265.7	25.6	262.9	26.1	25.9	30.1	205.8	216.2	6.4
F	51	58.5	155	352.5	36.4	368.5	37.2	37.9	45.6	252.6	244.1	36.2
M	57	72.7	159.5	234.3	22.1	246.8	23	23.7	32.2	204.5	215.4	35.7
M	57	70.1	173	261.2	23.6	285.3	24.2	24.6	30.5	223.6	225	25.8
M	35	88.7	171	227.3	23.2	234	23.7	24.1	29.3	210.4	206.3	30.5
F	52	61.2	161	298.3	24.6	344.4	25.1	24.5	30.1	204.2	200.5	31.1
M	43	64.7	166.5	284.6	22.5	279.7	23.2	23.8	30.2	215.1	218.6	23.7
F	48	69.3	165	325.7	29.8	329.6	30.1	30.9	39.2	249	244.4	36
F	50	51.5	151	311.9	24.7	316.2	25.3	26	32.5	261.4	252.7	31.6
M	49	75.2	166	251.2	23.1	257.9	23.7	24.3	30.6	197.9	200.7	29.3
M	50	79.7	166	241.6	26.7	241.9	27.3	27.6	33.7	193	199.4	30.7
M	80	70.9	163	238.5	22.5	233.1	23.1	23.7	29.8	188.5	197.3	30.8
M	38	84	169	240.5	24.9	245.6	25.5	25.3	30.9	189.8	192.8	28.5
M	45	80.9	181	258.6	20.7	260.8	21.4	22	28.1	229.5	221.9	24.4
M	48	68.1	166	295.8	25.1	290.3	25.7	26.1	31.6	241	241.7	28.1
M	42	56.5	163	277.1	23.4	281.2	23.9	24.4	30.2	236.9	80.2	3
F	48	63.3	163	329.9	24.4	327.5	24.9	25.3	31.3	230.5	226.4	35.8
M	35	83.4	182	229.4	34.2	239.5	34.7	35.2	41.8	208.7	213.8	24.3
F	70	59.1	158	325.9	24.8	340.6	25.1	25.8	32.4	227.6	230.7	36.5
M	58	79.9	176	232.3	30.2	241.8	30.7	31.2	37.2	192.6	191.7	23.3
F	39	38.4	154	401.5	27.5	398.1	27.1	27.4	33.1	307.7	308.4	18.4
F	59	78.5	164	310.9	20.4	314.8	21.1	21.7	27.3	249	244.4	41.9
M	55	60.7	165	284.7	23.3	274.9	23.8	24.3	30	222.6	219.1	21.9
M	45	104.8	171	216.6	20.4	219.3	20.8	20.6	26.1	174.9	177.8	42
M	58	88.8	170	226.4	23.2	234.3	23.9	24.1	30.4	183.7	179	33.7
M	59	92.3	173	221.7	21.8	216	22.3	23	29.4	177.8	173.9	31.3
M	43	66.4	175	303.7	21.1	320	22.3	21.9	28.1	237.3	229.1	21.1
M	58	86.5	174	214.9	22.6	227.9	23.4	23.9	30.5	185.3	189.2	28.2
F	49	69.4	168	295.1	24	293.2	24.5	25	32.3	225.9	224.7	31.6
M	59	73	161	237.1	19.7	240.8	20.3	20.6	25.9	190	184.6	33.1
M	37	84.2	176	258	21.2	258.5	21.7	22.4	28.3	197.7	200.7	28.6
F	42	50.9	153	333.8	27.8	360.3	28.3	28.9	36.5	248.1	240.5	33.2
F	44	51.6	154	339.9	27	361.3	27.6	27.8	34.5	266	257.8	32.9
F	49	56.1	160	336.6	22	338.8	22.6	23.1	28.7	239.6	238.7	30.6
F	47	70.1	161	373.8	24.5	388.6	25.1	24.9	30.4	228	217.6	46.4
F	47	56.3	149	324.8	23.7	326.5	24.3	24.9	31.3	241.1	236.2	39.7
M	48	67.9	165	264.2	19.3	281.1	20.1	20.7	26.3	231.3	236.9	27
F	48	67	162	298.8	23.1	311.9	23.7	23.5	29.3	224.1	229	35.9
M	48	79.6	177	262.4	21.4	311.1	21.8	22.3	28.5	232.5	230.7	27.1
M	56	77.5	173	237.9	20.3	258.4	21	21.3	28.2	195.1	216.7	26.1
M	57	77.8	176	256	22.6	262.6	23.3	23.7	29.8	204	220.9	26
F	55	65.6	161.5	295.5	25.3	307.2	25.1	26	32.4	231.9	237.1	35.9
F	57	66.7	162	289.9	29.6	292.7	30.4	30.8	36.6	233.5	229.8	35.1
F	58	45	163.5	378	24.6	403.1	24	25.1	30.9	295	296.5	22.6
M	53	75.3	177.5	298.7	25.2	278.6	25.7	26	30.7	234.3	239.8	25.4
M	49	77.3	171	234.1	20.1	246.9	20.8	21.1	27.3	188.6	186.5	22.3
F	12	50.1	152.5	317.1	19.3	323.8	20.1	20.5	26.1	213.2	215.7	21.8
M	58	75.6	175	247.3	20.2	229.7	20.9	21.3	27.4	187.7	176.3	19.6
F	70	77.7	168	312	25.3	332.8	25.7	25.5	32.1	241.5	243.5	44
F	48	61.8	161.5	356.4	23.6	357	24	24.2	29.9	229.6	239.1	34.2
M	31	78.4	171	216.9	19.8	222.7	20.3	20.7	25.8	167.4	160.7	21.6
M	52	76.8	168	237.8	22.4	247.8	23	23.4	29.6	189.7	193.7	27
F	45	69.3	151	248.8	20	253.9	20.7	21.2	27.8	188.7	183.6	39.4
F	41	62.5	165.5	350.8	23.1	351.2	23.7	24	30.2	250.8	232.8	33.3
M	48	76.6	172	264.2	22.2	272.3	23.5	22.3	29.9	205.5	203.4	27.5
F	38	47.5	153	341.2	22.5	341.3	23.2	23	28.7	254.9	255.4	24.9
F	46	53.2	163	357.5	26.9	353.1	27.4	28	32.4	234.1	241.2	28.7
F	53	68.2	160.5	308.1	33.4	330.6	33.9	34.4	40.6	226.1	222	38.4
M	43	64.2	170	292.4	23.1	283.7	23.8	24.3	29.8	236.6	245.9	21.7
M	40	70	167	231.1	21.3	245.6	21.7	22.3	28.4	190.2	191.1	21.7
F	49	80.4	173	228.1	22.6	237.8	23	22.8	29.3	222.9	214.2	25.6
F	50	65.6	159	273.8	23	284.7	23.3	23.9	30.4	198.8	195.5	34.7
M	58	65.3	170	291.3	29.4	300.7	29.9	29.6	36.2	239.2	247.8	25.7
M	50	72.4	167	272.1	20.1	271.2	21	21.6	28.1	208.4	214.6	31.2
F	45	55.3	160	349.4	28.2	357.7	28.8	29.1	36.2	226	228.4	33.8
M	39	96.6	177	235.5	24.6	241.6	25.1	25.8	31.2	168.5	172.6	29.1
M	50	65.2	167	245.5	28.6	263.7	29.2	28.9	33.5	200.6	191.3	22.3
M	50	72	170.5	288.4	24.3	300.2	24.8	25.1	30.8	231.3	227	28
M	36	83.3	170	220.3	26.3	230.8	26.8	27.4	32.2	183.1	188.7	28.8
M	55	61.6	168	272.4	21	284.3	21.4	22	27.7	267.8	257.9	24.2
M	47	83	175	237	23.3	241.1	23.9	24.3	30.4	215.9	215.1	27.6
M	22	77.5	183	279.7	21.3	291.3	21.7	22.9	29.4	224	231.9	20.5
